# Supplementary material for: Do gaze behaviours during action observation predict interpersonal motor resonance?
Source: Soc Cogn Affect Neurosci. 2020 Aug 12;17(1):61–71. doi: 10.1093/scan/nsaa106 (PMC8824634; doi:10.1093/scan/nsaa106)
Supplement: nsaa106_Supp [file nsaa106_supp.zip]

Archive with 1 entries (1 files):
- scan-19-312-File002_nsaa106.docx
